# Supplementary material for: Phenological response of European beech (Fagus sylvatica L.) to climate change in the Western Carpathian climatic-geographical zones
Source: Front Plant Sci. 2024 Apr 3;15:1242695. doi: 10.3389/fpls.2024.1242695 (PMC11022973; doi:10.3389/fpls.2024.1242695)
Supplement: Supplementary file 2 [file Table_1.xlsx]

## Sheet: Stations
ID	Phenological station	Elevation	Protected area	Elevation zone	Climatic-geographical subtype
3301	Hajnáčka	248	CHKO Cerová vrchovina	300	32
3625	Stakcin - CHOTINA	279	-	300	31
3101	Železná studienka	294	CHKO Malé Karpaty	300	32
3629	Giraltovce	328	-	300	31
3307	Kokava nad Rimavicou	344	-	300	32
3605	Jasov Lesy-Premonstr.	350	NP Slovenský Kras	400	32
3623	Prešov-Cemjata	402	-	400	31
3121	Kšinná	405	-	400	33
3639	Krajná Poľana	407	CHKO Východné Karpaty	400	33
3641	Zborov	412	-	400	31
3317	Slovenská Ľupča	421	-	400	23
3123	Opatová	427	-	400	33
3345	Bytča-Starovec	429	-	400	33
3311	Ždaňa	436	-	400	33
3603	LS Svinica	460	-	500	32
3613	Mníšek nad Hnilcom	460	-	500	33
3119	Myjava	485	CHKO Biele Karpaty	500	32
3105	Stupava	508	CHKO Malé Karpaty	500	31
3107	Hvezdaren	512	CHKO Malé Karpaty	500	33
3117	Nové Mesto nad Váhom	515	CHKO Biele Karpaty	500	34
3305	Kysihybel	539	CHKO Štiavnicke vrchy	500	32
3615	Kecerovce	548	-	500	31
3309	Zvolen	549	-	500	32
3619	Malá Lodina	559	-	600	32
3621	Smižany	562	NP Slovenský raj	600	22
3361	Muráň	592	OP NP Muránska planina	600	34
3608	Poruba pod Vihorlatom	614	CHKO Vihorlat	600	33
3333	Kláštor pod Znievom	625	-	600	34
3319	Čierny Balog-Saling	658	-	700	34
3343	Turie	734	-	700	34
3331	Bacúch	770	OP NP Nízke Tatry	800	24
3315	Poľana	810	CHKO Poľana	800	35
3321	Brusno	812	OP NP Nízke Tatry	800	35
3325	Staré Hory	864	NP Veľká Fatra	900	34
3355	Slaná Voda-O.Polhora	866	CHKO Horná Orava	900	35
3349	Oravice	940	TANAP	900	34
3323	Hronec	962	CHKO Poľana	1000	34
3329	Závadka	990	OP NP Nízke Tatry	1000	34
3327	Červená skala	1008	NP Muráňska planina	1000	34
3337	Liptovsky Jan	1105	NP Nízke Tatry	1000	35
